# Supplementary material for: Polyethylene Recovery from Multilayer Plastic Packaging Waste
Source: Polymers (Basel). 2026 Mar 5;18(5):638. doi: 10.3390/polym18050638 (PMC12986593; doi:10.3390/polym18050638)
Supplement: Supplementary file 1 [file polymers-18-00638-s001.zip]

Archive with 1 entries (1 files):
- polymers-4143164-supplementary.pdf
